# Supplementary material for: Chemotherapy-Induced Hematological Toxicity in Patients with Renal or Hepatic Impairment
Source: Pharmaceutics. 2025 Sep 30;17(10):1280. doi: 10.3390/pharmaceutics17101280 (PMC12567060; doi:10.3390/pharmaceutics17101280)
Supplement: Supplementary file 1 [file pharmaceutics-17-01280-s001.zip]

Archive with 2 entries (2 files):
- Supplementary S1 and S2.pdf
- Supplementary S3.xlsx
