# Supplementary material for: Chemotherapy-Induced Hematological Toxicity in Patients with Renal or Hepatic Impairment
Source: Pharmaceutics. 2025 Sep 30;17(10):1280. doi: 10.3390/pharmaceutics17101280 (PMC12567060; doi:10.3390/pharmaceutics17101280)
Supplement: Supplementary file 1 [file pharmaceutics-17-01280-s001.zip › Supplementary S3.xlsx]

## Sheet: Sex
Compounds		Overall			Male			Female
Description	ATC code	Neutropenia (n/N %)	Thrombocytopenia (n/N %)	Anemia (n/N %)	Neutropenia (n/N %)	Thrombocytopenia (n/N %)	Anemia (n/N %)	Neutropenia (n/N %)	Thrombocytopenia (n/N %)	Anemia (n/N %)
atezolizumab	L01FF05	0/12 (0%)	0/12 (0%)	0/12 (0%)	0/5 (0%)	0/5 (0%)	0/5 (0%)	0/7 (0%)	0/7 (0%)	0/7 (0%)
atezolizumab_bevacizumab	L01FF05_L01FG01	1/24 (4.2%)	3/24 (12.5%)	0/24 (0%)	0/20 (0%)	1/20 (5%)	0/20 (0%)	1/4 (25%)	2/4 (50%)	0/4 (0%)
azacitidine	L01BC07	11/15 (73.3%)	7/15 (46.7%)	9/15 (60%)	4/7 (57.1%)	2/7 (28.6%)	4/7 (57.1%)	7/8 (87.5%)	5/8 (62.5%)	5/8 (62.5%)
bendamustine_rituximab	L01AA09_L01FA01	7/19 (36.8%)	3/19 (15.8%)	3/19 (15.8%)	5/15 (33.3%)	3/15 (20%)	2/15 (13.3%)	2/4 (50%)	0/4 (0%)	1/4 (25%)
bevacizumab	L01FG01	6/123 (4.9%)	6/123 (4.9%)	2/123 (1.6%)	3/71 (4.2%)	3/71 (4.2%)	1/71 (1.4%)	3/52 (5.8%)	3/52 (5.8%)	1/52 (1.9%)
bevacizumab_capecitabine	L01FG01_L01BC06	5/26 (19.2%)	2/26 (7.7%)	2/26 (7.7%)	3/16 (18.8%)	2/16 (12.5%)	2/16 (12.5%)	2/10 (20%)	0/10 (0%)	0/10 (0%)
bevacizumab_capecitabine_oxaliplatine	L01FG01_L01BC06_L01XA03	15/66 (22.7%)	5/66 (7.6%)	8/66 (12.1%)	9/45 (20%)	5/45 (11.1%)	6/45 (13.3%)	6/21 (28.6%)	0/21 (0%)	2/21 (9.5%)
bevacizumab_fluorouracil_irinotecan	L01FG01_L01BC02_L01CE02	7/20 (35%)	0/20 (0%)	1/20 (5%)	4/15 (26.7%)	0/15 (0%)	0/15 (0%)	3/5 (60%)	0/5 (0%)	1/5 (20%)
bevacizumab_fluorouracil_irinotecan_oxaliplatine	L01FG01_L01BC02_L01CE02_L01XA03	17/35 (48.6%)	1/35 (2.9%)	3/35 (8.6%)	5/14 (35.7%)	0/14 (0%)	2/14 (14.3%)	12/21 (57.1%)	1/21 (4.8%)	1/21 (4.8%)
bevacizumab_paclitaxel	L01FG01_L01CD01	9/24 (37.5%)	4/24 (16.7%)	1/24 (4.2%)	NA	NA	NA	9/24 (37.5%)	4/24 (16.7%)	1/24 (4.2%)
bleomycine_cisplatine_etoposide	L01DC01_L01XA01_L01CB01	210/236 (89%)	27/236 (11.4%)	16/236 (6.8%)	206/230 (89.6%)	26/230 (11.3%)	15/230 (6.5%)	4/6 (66.7%)	1/6 (16.7%)	1/6 (16.7%)
bleomycine_dacarbazine_doxorubicine_vinblastine	L01DC01_L01AX04_L01DB01_L01CA01	16/22 (72.7%)	4/22 (18.2%)	2/22 (9.1%)	8/10 (80%)	3/10 (30%)	2/10 (20%)	8/12 (66.7%)	1/12 (8.3%)	0/12 (0%)
bortezomib	L01XG01	57/111 (51.4%)	63/111 (56.8%)	29/111 (26.1%)	32/66 (48.5%)	38/66 (57.6%)	18/66 (27.3%)	25/45 (55.6%)	25/45 (55.6%)	11/45 (24.4%)
bortezomib_cyclofosfamide	L01XG01_L01AA01	15/20 (75%)	15/20 (75%)	7/20 (35%)	11/16 (68.8%)	12/16 (75%)	6/16 (37.5%)	4/4 (100%)	3/4 (75%)	1/4 (25%)
brentuximab vedotin	L01FX05	6/17 (35.3%)	4/17 (23.5%)	4/17 (23.5%)	6/14 (42.9%)	3/14 (21.4%)	4/14 (28.6%)	0/3 (0%)	1/3 (33.3%)	0/3 (0%)
busulfan_fludarabine	L01AB01_L01BB05	11/11 (100%)	11/11 (100%)	8/11 (72.7%)	9/9 (100%)	9/9 (100%)	6/9 (66.7%)	2/2 (100%)	2/2 (100%)	2/2 (100%)
capecitabine_cetuximab_cisplatine	L01BC06_L01FE01_L01XA01	5/18 (27.8%)	1/18 (5.6%)	0/18 (0%)	2/12 (16.7%)	1/12 (8.3%)	0/12 (0%)	3/6 (50%)	0/6 (0%)	0/6 (0%)
capecitabine_cisplatine_epirubicine	L01BC06_L01XA01_L01DB03	31/77 (40.3%)	3/77 (3.9%)	2/77 (2.6%)	22/53 (41.5%)	1/53 (1.9%)	1/53 (1.9%)	9/24 (37.5%)	2/24 (8.3%)	1/24 (4.2%)
capecitabine_epirubicine_oxaliplatine	L01BC06_L01DB03_L01XA03	5/24 (20.8%)	0/24 (0%)	2/24 (8.3%)	5/19 (26.3%)	0/19 (0%)	2/19 (10.5%)	0/5 (0%)	0/5 (0%)	0/5 (0%)
capecitabine_mitomycine	L01BC06_L01DC03	2/33 (6.1%)	1/33 (3%)	1/33 (3%)	1/7 (14.3%)	0/7 (0%)	0/7 (0%)	1/26 (3.8%)	1/26 (3.8%)	1/26 (3.8%)
capecitabine_oxaliplatine	L01BC06_L01XA03	8/164 (4.9%)	7/164 (4.3%)	3/164 (1.8%)	6/107 (5.6%)	7/107 (6.5%)	3/107 (2.8%)	2/57 (3.5%)	0/57 (0%)	0/57 (0%)
carboplatine	L01XA02	10/55 (18.2%)	9/55 (16.4%)	4/55 (7.3%)	1/14 (7.1%)	0/14 (0%)	0/14 (0%)	9/41 (22%)	9/41 (22%)	4/41 (9.8%)
carboplatine_etoposide	L01XA02_L01CB01	25/38 (65.8%)	18/38 (47.4%)	10/38 (26.3%)	9/19 (47.4%)	10/19 (52.6%)	6/19 (31.6%)	16/19 (84.2%)	8/19 (42.1%)	4/19 (21.1%)
carboplatine_etoposide_ifosfamide_rituximab	L01XA02_L01CB01_L01AA06_L01FA01	7/10 (70%)	7/10 (70%)	4/10 (40%)	2/5 (40%)	3/5 (60%)	1/5 (20%)	5/5 (100%)	4/5 (80%)	3/5 (60%)
carboplatine_gemcitabine	L01XA02_L01BC05	21/35 (60%)	15/35 (42.9%)	15/35 (42.9%)	17/26 (65.4%)	13/26 (50%)	12/26 (46.2%)	4/9 (44.4%)	2/9 (22.2%)	3/9 (33.3%)
carboplatine_paclitaxel	L01XA02_L01CD01	250/691 (36.2%)	70/691 (10.1%)	66/691 (9.6%)	73/252 (29%)	23/252 (9.1%)	13/252 (5.2%)	177/439 (40.3%)	47/439 (10.7%)	53/439 (12.1%)
carboplatine_paclitaxel_pertuzumab_trastuzumab	L01XA02_L01CD01_L01FF02_L01FD01	4/11 (36.4%)	1/11 (9.1%)	3/11 (27.3%)	NA	NA	NA	4/11 (36.4%)	1/11 (9.1%)	3/11 (27.3%)
carboplatine_pembrolizumab_pemetrexed	L01XA02_L01FF02_L01BA04	7/18 (38.9%)	4/18 (22.2%)	3/18 (16.7%)	4/6 (66.7%)	2/6 (33.3%)	1/6 (16.7%)	3/12 (25%)	2/12 (16.7%)	2/12 (16.7%)
carboplatine_pemetrexed	L01XA02_L01BA04	26/66 (39.4%)	16/66 (24.2%)	11/66 (16.7%)	16/33 (48.5%)	9/33 (27.3%)	6/33 (18.2%)	10/33 (30.3%)	7/33 (21.2%)	5/33 (15.2%)
carfilzomib	L01XG02	8/10 (80%)	8/10 (80%)	0/10 (0%)	6/8 (75%)	6/8 (75%)	0/8 (0%)	2/2 (100%)	2/2 (100%)	0/2 (0%)
carmustine_cytarabine_etoposide_melfalan	L01AD01_L01BC01_L01CB01_L01AA03	25/29 (86.2%)	25/29 (86.2%)	15/29 (51.7%)	14/17 (82.4%)	14/17 (82.4%)	6/17 (35.3%)	11/12 (91.7%)	11/12 (91.7%)	9/12 (75%)
carmustine_cytarabine_etoposide_methotrexaat	L01AD01_L01BC01_L01CB01_L01BA01	12/12 (100%)	12/12 (100%)	6/12 (50%)	7/7 (100%)	7/7 (100%)	3/7 (42.9%)	5/5 (100%)	5/5 (100%)	3/5 (60%)
carmustine_cytarabine_methotrexaat_teniposide	L01AD01_L01BC01_L01BA01_L01CB02	20/20 (100%)	19/20 (95%)	8/20 (40%)	12/12 (100%)	11/12 (91.7%)	5/12 (41.7%)	8/8 (100%)	8/8 (100%)	3/8 (37.5%)
carmustine_etoposide_methotrexaat	L01AD01_L01CB01_L01BA01	10/13 (76.9%)	6/13 (46.2%)	4/13 (30.8%)	7/9 (77.8%)	3/9 (33.3%)	2/9 (22.2%)	3/4 (75%)	3/4 (75%)	2/4 (50%)
carmustine_methotrexaat_teniposide	L01AD01_L01BA01_L01CB02	14/15 (93.3%)	7/15 (46.7%)	4/15 (26.7%)	7/8 (87.5%)	3/8 (37.5%)	1/8 (12.5%)	7/7 (100%)	4/7 (57.1%)	3/7 (42.9%)
cemiplimab	L01FF06	0/10 (0%)	0/10 (0%)	0/10 (0%)	0/8 (0%)	0/8 (0%)	0/8 (0%)	0/2 (0%)	0/2 (0%)	0/2 (0%)
cetuximab	L01FE01	4/121 (3.3%)	1/121 (0.8%)	4/121 (3.3%)	4/96 (4.2%)	1/96 (1%)	4/96 (4.2%)	0/25 (0%)	0/25 (0%)	0/25 (0%)
cisplatine	L01XA01	133/989 (13.4%)	55/989 (5.6%)	56/989 (5.7%)	61/425 (14.4%)	28/425 (6.6%)	19/425 (4.5%)	72/564 (12.8%)	27/564 (4.8%)	37/564 (6.6%)
cisplatine_cyclofosfamide_doxorubicine	L01XA01_L01AA01_L01DB01	4/11 (36.4%)	0/11 (0%)	0/11 (0%)	1/7 (14.3%)	0/7 (0%)	0/7 (0%)	3/4 (75%)	0/4 (0%)	0/4 (0%)
cisplatine_cytarabine_etoposide_ifosfamide_methotrexaat	L01XA01_L01BC01_L01CB01_L01AA06_L01BA01	11/11 (100%)	11/11 (100%)	6/11 (54.5%)	5/5 (100%)	5/5 (100%)	3/5 (60%)	6/6 (100%)	6/6 (100%)	3/6 (50%)
cisplatine_cytarabine_etoposide_ifosfamide_methotrexaat_rituximab	L01XA01_L01BC01_L01CB01_L01AA06_L01BA01_L01FA01	10/10 (100%)	10/10 (100%)	5/10 (50%)	7/7 (100%)	7/7 (100%)	3/7 (42.9%)	3/3 (100%)	3/3 (100%)	2/3 (66.7%)
cisplatine_etoposide	L01XA01_L01CB01	117/132 (88.6%)	27/132 (20.5%)	24/132 (18.2%)	91/101 (90.1%)	20/101 (19.8%)	17/101 (16.8%)	26/31 (83.9%)	7/31 (22.6%)	7/31 (22.6%)
cisplatine_gemcitabine	L01XA01_L01BC05	50/112 (44.6%)	24/112 (21.4%)	14/112 (12.5%)	28/63 (44.4%)	13/63 (20.6%)	7/63 (11.1%)	22/49 (44.9%)	11/49 (22.4%)	7/49 (14.3%)
cisplatine_paclitaxel	L01XA01_L01CD01	16/20 (80%)	5/20 (25%)	5/20 (25%)	NA	NA	NA	16/20 (80%)	5/20 (25%)	5/20 (25%)
cisplatine_pemetrexed	L01XA01_L01BA04	21/72 (29.2%)	6/72 (8.3%)	7/72 (9.7%)	10/31 (32.3%)	4/31 (12.9%)	2/31 (6.5%)	11/41 (26.8%)	2/41 (4.9%)	5/41 (12.2%)
cyclofosfamide	L01AA01	64/184 (34.8%)	61/184 (33.2%)	29/184 (15.8%)	38/91 (41.8%)	36/91 (39.6%)	19/91 (20.9%)	26/93 (28%)	25/93 (26.9%)	10/93 (10.8%)
cyclofosfamide_docetaxel	L01AA01_L01CD02	10/16 (62.5%)	1/16 (6.2%)	1/16 (6.2%)	NA	NA	NA	10/16 (62.5%)	1/16 (6.2%)	1/16 (6.2%)
cyclofosfamide_docetaxel_epirubicine_fluorouracil	L01AA01_L01CD02_L01DB03_L01BC02	122/202 (60.4%)	9/202 (4.5%)	5/202 (2.5%)	1/2 (50%)	0/2 (0%)	0/2 (0%)	121/200 (60.5%)	9/200 (4.5%)	5/200 (2.5%)
cyclofosfamide_doxorubicine	L01AA01_L01DB01	75/119 (63%)	21/119 (17.6%)	16/119 (13.4%)	8/8 (100%)	8/8 (100%)	2/8 (25%)	67/111 (60.4%)	13/111 (11.7%)	14/111 (12.6%)
cyclofosfamide_doxorubicine_paclitaxel	L01AA01_L01DB01_L01CD01	10/52 (19.2%)	3/52 (5.8%)	2/52 (3.8%)	NA	NA	NA	10/52 (19.2%)	3/52 (5.8%)	2/52 (3.8%)
cyclofosfamide_doxorubicine_rituximab_vincristine	L01AA01_L01DB01_L01FA01_L01CA02	112/163 (68.7%)	36/163 (22.1%)	29/163 (17.8%)	68/106 (64.2%)	23/106 (21.7%)	16/106 (15.1%)	44/57 (77.2%)	13/57 (22.8%)	13/57 (22.8%)
cyclofosfamide_epirubicine_fluorouracil	L01AA01_L01DB03_L01BC02	17/32 (53.1%)	3/32 (9.4%)	1/32 (3.1%)	NA	NA	NA	17/32 (53.1%)	3/32 (9.4%)	1/32 (3.1%)
cyclofosfamide_fludarabine	L01AA01_L01BB05	24/24 (100%)	24/24 (100%)	17/24 (70.8%)	11/11 (100%)	11/11 (100%)	7/11 (63.6%)	13/13 (100%)	13/13 (100%)	10/13 (76.9%)
cyclofosfamide_fludarabine_rituximab	L01AA01_L01BB05_L01FA01	5/11 (45.5%)	3/11 (27.3%)	2/11 (18.2%)	2/6 (33.3%)	2/6 (33.3%)	1/6 (16.7%)	3/5 (60%)	1/5 (20%)	1/5 (20%)
cyclofosfamide_rituximab_vincristine	L01AA01_L01FA01_L01CA02	11/35 (31.4%)	2/35 (5.7%)	2/35 (5.7%)	5/19 (26.3%)	1/19 (5.3%)	1/19 (5.3%)	6/16 (37.5%)	1/16 (6.2%)	1/16 (6.2%)
cytarabine_daunorubicine_idarubicine	L01BC01_L01DB02_L01DB06	11/11 (100%)	11/11 (100%)	11/11 (100%)	9/9 (100%)	9/9 (100%)	9/9 (100%)	2/2 (100%)	2/2 (100%)	2/2 (100%)
dacarbazine	L01AB01	3/20 (15%)	1/20 (5%)	1/20 (5%)	0/13 (0%)	0/13 (0%)	0/13 (0%)	3/7 (42.9%)	1/7 (14.3%)	1/7 (14.3%)
docetaxel	L01CD02	28/93 (30.1%)	3/93 (3.2%)	5/93 (5.4%)	27/92 (29.3%)	3/92 (3.3%)	5/92 (5.4%)	1/1 (100%)	0/1 (0%)	0/1 (0%)
docetaxel_fluorouracil_oxaliplatine	L01CD02_L01BC02_L01XA03	17/25 (68%)	0/25 (0%)	0/25 (0%)	12/18 (66.7%)	0/18 (0%)	0/18 (0%)	5/7 (71.4%)	0/7 (0%)	0/7 (0%)
docetaxel_pertuzumab_trastuzumab	L01CD02_L01FD02_L01FD01	5/12 (41.7%)	0/12 (0%)	0/12 (0%)	NA	NA	NA	5/12 (41.7%)	0/12 (0%)	0/12 (0%)
doxorubicine	L01DB01	14/33 (42.4%)	3/33 (9.1%)	5/33 (15.2%)	5/9 (55.6%)	0/9 (0%)	0/9 (0%)	9/24 (37.5%)	3/24 (12.5%)	5/24 (20.8%)
durvalumab	L01FF03	2/18 (11.1%)	1/18 (5.6%)	1/18 (5.6%)	2/8 (25%)	1/8 (12.5%)	1/8 (12.5%)	0/10 (0%)	0/10 (0%)	0/10 (0%)
fludarabine	L01BB05	13/65 (20%)	8/65 (12.3%)	9/65 (13.8%)	8/37 (21.6%)	5/37 (13.5%)	5/37 (13.5%)	5/28 (17.9%)	3/28 (10.7%)	4/28 (14.3%)
fluorouracil_irinotecan	L01BC02_L01CE02	2/17 (11.8%)	0/17 (0%)	0/17 (0%)	0/6 (0%)	0/6 (0%)	0/6 (0%)	2/11 (18.2%)	0/11 (0%)	0/11 (0%)
fluorouracil_irinotecan_oxaliplatine	L01BC02_L01CE02_L01XA03	14/39 (35.9%)	2/39 (5.1%)	2/39 (5.1%)	8/23 (34.8%)	1/23 (4.3%)	2/23 (8.7%)	6/16 (37.5%)	1/16 (6.2%)	0/16 (0%)
fluorouracil_mitomycine	L01BC02_L01DC03	6/31 (19.4%)	4/31 (12.9%)	1/31 (3.2%)	3/18 (16.7%)	3/18 (16.7%)	0/18 (0%)	3/13 (23.1%)	1/13 (7.7%)	1/13 (7.7%)
gemcitabine	L01BC05	29/45 (64.4%)	4/45 (8.9%)	6/45 (13.3%)	15/25 (60%)	2/25 (8%)	3/25 (12%)	14/20 (70%)	2/20 (10%)	3/20 (15%)
gemcitabine_paclitaxel	L01BC05_L01CD01	8/29 (27.6%)	2/29 (6.9%)	3/29 (10.3%)	1/13 (7.7%)	1/13 (7.7%)	3/13 (23.1%)	7/16 (43.8%)	1/16 (6.2%)	0/16 (0%)
ipilimumab	L01FX04	2/28 (7.1%)	0/28 (0%)	2/28 (7.1%)	2/19 (10.5%)	0/19 (0%)	2/19 (10.5%)	0/9 (0%)	0/9 (0%)	0/9 (0%)
ipilimumab_nivolumab	L01FX04_L01FF01	8/262 (3.1%)	5/262 (1.9%)	16/262 (6.1%)	3/159 (1.9%)	1/159 (0.6%)	7/159 (4.4%)	5/103 (4.9%)	4/103 (3.9%)	9/103 (8.7%)
irinotecan	L01CE02	3/15 (20%)	0/15 (0%)	1/15 (6.7%)	3/12 (25%)	0/12 (0%)	0/12 (0%)	0/3 (0%)	0/3 (0%)	1/3 (33.3%)
melfalan	L01AA03	43/141 (30.5%)	41/141 (29.1%)	10/141 (7.1%)	28/99 (28.3%)	27/99 (27.3%)	6/99 (6.1%)	15/42 (35.7%)	14/42 (33.3%)	4/42 (9.5%)
methotrexaat	L01BA01	37/69 (53.6%)	28/69 (40.6%)	25/69 (36.2%)	26/39 (66.7%)	21/39 (53.8%)	18/39 (46.2%)	11/30 (36.7%)	7/30 (23.3%)	7/30 (23.3%)
methotrexaat_procarbazine	L01BA01_L01XB01	3/15 (20%)	1/15 (6.7%)	2/15 (13.3%)	3/10 (30%)	1/10 (10%)	1/10 (10%)	0/5 (0%)	0/5 (0%)	1/5 (20%)
mitomycine	L01DC03	12/133 (9%)	4/133 (3%)	30/133 (22.6%)	4/52 (7.7%)	0/52 (0%)	7/52 (13.5%)	8/81 (9.9%)	4/81 (4.9%)	23/81 (28.4%)
nivolumab	L01FF01	5/148 (3.4%)	4/148 (2.7%)	5/148 (3.4%)	2/90 (2.2%)	3/90 (3.3%)	4/90 (4.4%)	3/58 (5.2%)	1/58 (1.7%)	1/58 (1.7%)
oxaliplatine	L01XA03	2/36 (5.6%)	0/36 (0%)	0/36 (0%)	2/19 (10.5%)	0/19 (0%)	0/19 (0%)	0/17 (0%)	0/17 (0%)	0/17 (0%)
paclitaxel	L01CD01	14/48 (29.2%)	2/48 (4.2%)	5/48 (10.4%)	1/3 (33.3%)	0/3 (0%)	0/3 (0%)	13/45 (28.9%)	2/45 (4.4%)	5/45 (11.1%)
paclitaxel_trastuzumab	L01CD01_L01FD01	4/20 (20%)	0/20 (0%)	1/20 (5%)	NA	NA	NA	4/20 (20%)	0/20 (0%)	1/20 (5%)
panitumumab	L01FE02	0/25 (0%)	0/25 (0%)	4/25 (16%)	0/14 (0%)	0/14 (0%)	2/14 (14.3%)	0/11 (0%)	0/11 (0%)	2/11 (18.2%)
pembrolizumab	L01FF02	9/350 (2.6%)	6/350 (1.7%)	9/350 (2.6%)	5/217 (2.3%)	2/217 (0.9%)	6/217 (2.8%)	4/133 (3%)	4/133 (3%)	3/133 (2.3%)
rituximab	L01FA01	11/48 (22.9%)	6/48 (12.5%)	5/48 (10.4%)	6/24 (25%)	4/24 (16.7%)	2/24 (8.3%)	5/24 (20.8%)	2/24 (8.3%)	3/24 (12.5%)
vincristine	L01XA03	1/10 (10%)	0/10 (0%)	0/10 (0%)	NA	NA	NA	1/10 (10%)	0/10 (0%)	0/10 (0%)

## Sheet: Renal impairment
Compounds		Overall			Impaired renal functioning			Normal renal functioning
Description	ATC code	Neutropenia (n/N %)	Thrombocytopenia (n/N %)	Anemia (n/N %)	Neutropenia (n/N %)	Thrombocytopenia (n/N %)	Anemia (n/N %)	Neutropenia (n/N %)	Thrombocytopenia (n/N %)	Anemia (n/N %)
atezolizumab	L01FF05	0/12 (0%)	0/12 (0%)	0/12 (0%)	0/2 (0%)	0/2 (0%)	0/2 (0%)	0/10 (0%)	0/10 (0%)	0/10 (0%)
atezolizumab_bevacizumab	L01FF05_L01FG01	1/24 (4.2%)	3/24 (12.5%)	0/24 (0%)	0/2 (0%)	0/2 (0%)	0/2 (0%)	1/22 (4.5%)	3/22 (13.6%)	0/22 (0%)
azacitidine	L01BC07	11/15 (73.3%)	7/15 (46.7%)	9/15 (60%)	1/3 (33.3%)	0/3 (0%)	0/3 (0%)	10/12 (83.3%)	7/12 (58.3%)	9/12 (75%)
bendamustine_rituximab	L01AA09_L01FA01	7/19 (36.8%)	3/19 (15.8%)	3/19 (15.8%)	2/3 (66.7%)	0/3 (0%)	1/3 (33.3%)	5/16 (31.2%)	3/16 (18.8%)	2/16 (12.5%)
bevacizumab	L01FG01	6/123 (4.9%)	6/123 (4.9%)	2/123 (1.6%)	0/5 (0%)	0/5 (0%)	0/5 (0%)	6/118 (5.1%)	6/118 (5.1%)	2/118 (1.7%)
bevacizumab_capecitabine	L01FG01_L01BC06	5/26 (19.2%)	2/26 (7.7%)	2/26 (7.7%)	NA	NA	NA	5/26 (19.2%)	2/26 (7.7%)	2/26 (7.7%)
bevacizumab_capecitabine_oxaliplatine	L01FG01_L01BC06_L01XA03	15/66 (22.7%)	5/66 (7.6%)	8/66 (12.1%)	2/2 (100%)	0/2 (0%)	1/2 (50%)	13/64 (20.3%)	5/64 (7.8%)	7/64 (10.9%)
bevacizumab_fluorouracil_irinotecan	L01FG01_L01BC02_L01CE02	7/20 (35%)	0/20 (0%)	1/20 (5%)	1/1 (100%)	0/1 (0%)	0/1 (0%)	6/19 (31.6%)	0/19 (0%)	1/19 (5.3%)
bevacizumab_fluorouracil_irinotecan_oxaliplatine	L01FG01_L01BC02_L01CE02_L01XA03	17/35 (48.6%)	1/35 (2.9%)	3/35 (8.6%)	NA	NA	NA	17/35 (48.6%)	1/35 (2.9%)	3/35 (8.6%)
bevacizumab_paclitaxel	L01FG01_L01CD01	9/24 (37.5%)	4/24 (16.7%)	1/24 (4.2%)	0/1 (0%)	0/1 (0%)	0/1 (0%)	9/23 (39.1%)	4/23 (17.4%)	1/23 (4.3%)
bleomycine_cisplatine_etoposide	L01DC01_L01XA01_L01CB01	210/236 (89%)	27/236 (11.4%)	16/236 (6.8%)	NA	NA	NA	210/236 (89%)	27/236 (11.4%)	16/236 (6.8%)
bleomycine_dacarbazine_doxorubicine_vinblastine	L01DC01_L01AX04_L01DB01_L01CA01	16/22 (72.7%)	4/22 (18.2%)	2/22 (9.1%)	NA	NA	NA	16/22 (72.7%)	4/22 (18.2%)	2/22 (9.1%)
bortezomib	L01XG01	57/111 (51.4%)	63/111 (56.8%)	29/111 (26.1%)	14/44 (31.8%)	19/44 (43.2%)	12/44 (27.3%)	43/67 (64.2%)	44/67 (65.7%)	17/67 (25.4%)
bortezomib_cyclofosfamide	L01XG01_L01AA01	15/20 (75%)	15/20 (75%)	7/20 (35%)	5/8 (62.5%)	4/8 (50%)	2/8 (25%)	10/12 (83.3%)	11/12 (91.7%)	5/12 (41.7%)
brentuximab_vedotin	L01FX05	6/17 (35.3%)	4/17 (23.5%)	4/17 (23.5%)	NA	NA	NA	6/17 (35.3%)	4/17 (23.5%)	4/17 (23.5%)
busulfan_fludarabine	L01AB01_L01BB05	11/11 (100%)	11/11 (100%)	8/11 (72.7%)	1/1 (100%)	1/1 (100%)	1/1 (100%)	10/10 (100%)	10/10 (100%)	7/10 (70%)
capecitabine_cetuximab_cisplatine	L01BC06_L01FE01_L01XA01	5/18 (27.8%)	1/18 (5.6%)	0/18 (0%)	NA	NA	NA	5/18 (27.8%)	1/18 (5.6%)	0/18 (0%)
capecitabine_cisplatine_epirubicine	L01BC06_L01XA01_L01DB03	31/77 (40.3%)	3/77 (3.9%)	2/77 (2.6%)	NA	NA	NA	31/77 (40.3%)	3/77 (3.9%)	2/77 (2.6%)
capecitabine_epirubicine_oxaliplatine	L01BC06_L01DB03_L01XA03	5/24 (20.8%)	0/24 (0%)	2/24 (8.3%)	3/3 (100%)	0/3 (0%)	1/3 (33.3%)	2/21 (9.5%)	0/21 (0%)	1/21 (4.8%)
capecitabine_mitomycine	L01BC06_L01DC03	2/33 (6.1%)	1/33 (3%)	1/33 (3%)	0/1 (0%)	0/1 (0%)	0/1 (0%)	2/32 (6.2%)	1/32 (3.1%)	1/32 (3.1%)
capecitabine_oxaliplatine	L01BC06_L01XA03	8/164 (4.9%)	7/164 (4.3%)	3/164 (1.8%)	0/8 (0%)	1/8 (12.5%)	0/8 (0%)	8/156 (5.1%)	6/156 (3.8%)	3/156 (1.9%)
carboplatine	L01XA02	10/55 (18.2%)	9/55 (16.4%)	4/55 (7.3%)	1/8 (12.5%)	2/8 (25%)	2/8 (25%)	9/47 (19.1%)	7/47 (14.9%)	2/47 (4.3%)
carboplatine_etoposide	L01XA02_L01CB01	25/38 (65.8%)	18/38 (47.4%)	10/38 (26.3%)	0/1 (0%)	0/1 (0%)	0/1 (0%)	25/37 (67.6%)	18/37 (48.6%)	10/37 (27%)
carboplatine_etoposide_ifosfamide_rituximab	L01XA02_L01CB01_L01AA06_L01FA01	7/10 (70%)	7/10 (70%)	4/10 (40%)	NA	NA	NA	7/10 (70%)	7/10 (70%)	4/10 (40%)
carboplatine_gemcitabine	L01XA02_L01BC05	21/35 (60%)	15/35 (42.9%)	15/35 (42.9%)	8/11 (72.7%)	4/11 (36.4%)	6/11 (54.5%)	13/24 (54.2%)	11/24 (45.8%)	9/24 (37.5%)
carboplatine_paclitaxel	L01XA02_L01CD01	250/691 (36.2%)	70/691 (10.1%)	66/691 (9.6%)	24/65 (36.9%)	7/65 (10.8%)	6/65 (9.2%)	226/626 (36.1%)	63/626 (10.1%)	60/626 (9.6%)
carboplatine_paclitaxel_pertuzumab_trastuzumab	L01XA02_L01CD01_L01FF02_L01FD01	4/11 (36.4%)	1/11 (9.1%)	3/11 (27.3%)	1/1 (100%)	0/1 (0%)	1/1 (100%)	3/10 (30%)	1/10 (10%)	2/10 (20%)
carboplatine_pembrolizumab_pemetrexed	L01XA02_L01FF02_L01BA04	7/18 (38.9%)	4/18 (22.2%)	3/18 (16.7%)	NA	NA	NA	7/18 (38.9%)	4/18 (22.2%)	3/18 (16.7%)
carboplatine_pemetrexed	L01XA02_L01BA04	26/66 (39.4%)	16/66 (24.2%)	11/66 (16.7%)	2/4 (50%)	2/4 (50%)	1/4 (25%)	24/62 (38.7%)	14/62 (22.6%)	10/62 (16.1%)
carfilzomib	L01XG02	8/10 (80%)	8/10 (80%)	0/10 (0%)	1/1 (100%)	1/1 (100%)	0/1 (0%)	7/9 (77.8%)	7/9 (77.8%)	0/9 (0%)
carmustine_cytarabine_etoposide_melfalan	L01AD01_L01BC01_L01CB01_L01AA03	25/29 (86.2%)	25/29 (86.2%)	15/29 (51.7%)	3/4 (75%)	3/4 (75%)	1/4 (25%)	22/25 (88%)	22/25 (88%)	14/25 (56%)
carmustine_cytarabine_etoposide_methotrexaat	L01AD01_L01BC01_L01CB01_L01BA01	12/12 (100%)	12/12 (100%)	6/12 (50%)	NA	NA	NA	12/12 (100%)	12/12 (100%)	6/12 (50%)
carmustine_cytarabine_methotrexaat_teniposide	L01AD01_L01BC01_L01BA01_L01CB02	20/20 (100%)	19/20 (95%)	8/20 (40%)	1/1 (100%)	1/1 (100%)	0/1 (0%)	19/19 (100%)	18/19 (94.7%)	8/19 (42.1%)
carmustine_etoposide_methotrexaat	L01AD01_L01CB01_L01BA01	10/13 (76.9%)	6/13 (46.2%)	4/13 (30.8%)	NA	NA	NA	10/13 (76.9%)	6/13 (46.2%)	4/13 (30.8%)
carmustine_methotrexaat_teniposide	L01AD01_L01BA01_L01CB02	14/15 (93.3%)	7/15 (46.7%)	4/15 (26.7%)	1/1 (100%)	0/1 (0%)	1/1 (100%)	13/14 (92.9%)	7/14 (50%)	3/14 (21.4%)
cemiplimab	L01FF06	0/10 (0%)	0/10 (0%)	0/10 (0%)	0/1 (0%)	0/1 (0%)	0/1 (0%)	0/9 (0%)	0/9 (0%)	0/9 (0%)
cetuximab	L01FE01	4/121 (3.3%)	1/121 (0.8%)	4/121 (3.3%)	1/22 (4.5%)	1/22 (4.5%)	2/22 (9.1%)	3/99 (3%)	0/99 (0%)	2/99 (2%)
cisplatine	L01XA01	133/989 (13.4%)	55/989 (5.6%)	56/989 (5.7%)	2/18 (11.1%)	1/18 (5.6%)	1/18 (5.6%)	131/971 (13.5%)	54/971 (5.6%)	55/971 (5.7%)
cisplatine_cyclofosfamide_doxorubicine	L01XA01_L01AA01_L01DB01	4/11 (36.4%)	0/11 (0%)	0/11 (0%)	NA	NA	NA	4/11 (36.4%)	0/11 (0%)	0/11 (0%)
cisplatine_cytarabine_etoposide_ifosfamide_methotrexaat	L01XA01_L01BC01_L01CB01_L01AA06_L01BA01	11/11 (100%)	11/11 (100%)	6/11 (54.5%)	1/1 (100%)	1/1 (100%)	0/1 (0%)	10/10 (100%)	10/10 (100%)	6/10 (60%)
cisplatine_cytarabine_etoposide_ifosfamide_methotrexaat_rituximab	L01XA01_L01BC01_L01CB01_L01AA06_L01BA01_L01FA01	10/10 (100%)	10/10 (100%)	5/10 (50%)	NA	NA	NA	10/10 (100%)	10/10 (100%)	5/10 (50%)
cisplatine_etoposide	L01XA01_L01CB01	117/132 (88.6%)	27/132 (20.5%)	24/132 (18.2%)	2/3 (66.7%)	1/3 (33.3%)	2/3 (66.7%)	115/129 (89.1%)	26/129 (20.2%)	22/129 (17.1%)
cisplatine_gemcitabine	L01XA01_L01BC05	50/112 (44.6%)	24/112 (21.4%)	14/112 (12.5%)	4/5 (80%)	2/5 (40%)	1/5 (20%)	46/107 (43%)	22/107 (20.6%)	13/107 (12.1%)
cisplatine_paclitaxel	L01XA01_L01CD01	16/20 (80%)	5/20 (25%)	5/20 (25%)	NA	NA	NA	16/20 (80%)	5/20 (25%)	5/20 (25%)
cisplatine_pemetrexed	L01XA01_L01BA04	21/72 (29.2%)	6/72 (8.3%)	7/72 (9.7%)	1/2 (50%)	1/2 (50%)	0/2 (0%)	20/70 (28.6%)	5/70 (7.1%)	7/70 (10%)
cyclofosfamide	L01AA01	64/184 (34.8%)	61/184 (33.2%)	29/184 (15.8%)	11/27 (40.7%)	10/27 (37%)	5/27 (18.5%)	53/157 (33.8%)	51/157 (32.5%)	24/157 (15.3%)
cyclofosfamide_docetaxel	L01AA01_L01CD02	10/16 (62.5%)	1/16 (6.2%)	1/16 (6.2%)	2/2 (100%)	0/2 (0%)	0/2 (0%)	8/14 (57.1%)	1/14 (7.1%)	1/14 (7.1%)
cyclofosfamide_docetaxel_epirubicine_fluorouracil	L01AA01_L01CD02_L01DB03_L01BC02	122/202 (60.4%)	9/202 (4.5%)	5/202 (2.5%)	3/3 (100%)	1/3 (33.3%)	1/3 (33.3%)	119/199 (59.8%)	8/199 (4%)	4/199 (2%)
cyclofosfamide_doxorubicine	L01AA01_L01DB01	75/119 (63%)	21/119 (17.6%)	16/119 (13.4%)	5/7 (71.4%)	2/7 (28.6%)	4/7 (57.1%)	70/112 (62.5%)	19/112 (17%)	12/112 (10.7%)
cyclofosfamide_doxorubicine_paclitaxel	L01AA01_L01DB01_L01CD01	10/52 (19.2%)	3/52 (5.8%)	2/52 (3.8%)	0/1 (0%)	0/1 (0%)	0/1 (0%)	10/51 (19.6%)	3/51 (5.9%)	2/51 (3.9%)
cyclofosfamide_doxorubicine_rituximab_vincristine	L01AA01_L01DB01_L01FA01_L01CA02	112/163 (68.7%)	36/163 (22.1%)	29/163 (17.8%)	19/22 (86.4%)	7/22 (31.8%)	9/22 (40.9%)	93/141 (66%)	29/141 (20.6%)	20/141 (14.2%)
cyclofosfamide_epirubicine_fluorouracil	L01AA01_L01DB03_L01BC02	17/32 (53.1%)	3/32 (9.4%)	1/32 (3.1%)	2/3 (66.7%)	0/3 (0%)	0/3 (0%)	15/29 (51.7%)	3/29 (10.3%)	1/29 (3.4%)
cyclofosfamide_fludarabine	L01AA01_L01BB05	24/24 (100%)	24/24 (100%)	17/24 (70.8%)	NA	NA	NA	24/24 (100%)	24/24 (100%)	17/24 (70.8%)
cyclofosfamide_fludarabine_rituximab	L01AA01_L01BB05_L01FA01	5/11 (45.5%)	3/11 (27.3%)	2/11 (18.2%)	3/3 (100%)	2/3 (66.7%)	1/3 (33.3%)	2/8 (25%)	1/8 (12.5%)	1/8 (12.5%)
cyclofosfamide_rituximab_vincristine	L01AA01_L01FA01_L01CA02	11/35 (31.4%)	2/35 (5.7%)	2/35 (5.7%)	2/4 (50%)	0/4 (0%)	0/4 (0%)	9/31 (29%)	2/31 (6.5%)	2/31 (6.5%)
cytarabine_daunorubicine_idarubicine	L01BC01_L01DB02_L01DB06	11/11 (100%)	11/11 (100%)	11/11 (100%)	2/2 (100%)	2/2 (100%)	2/2 (100%)	9/9 (100%)	9/9 (100%)	9/9 (100%)
dacarbazine	L01AB01	3/20 (15%)	1/20 (5%)	1/20 (5%)	1/1 (100%)	1/1 (100%)	1/1 (100%)	2/19 (10.5%)	0/19 (0%)	0/19 (0%)
docetaxel	L01CD02	28/93 (30.1%)	3/93 (3.2%)	5/93 (5.4%)	6/13 (46.2%)	2/13 (15.4%)	1/13 (7.7%)	22/80 (27.5%)	1/80 (1.2%)	4/80 (5%)
docetaxel_fluorouracil_oxaliplatine	L01CD02_L01BC02_L01XA03	17/25 (68%)	0/25 (0%)	0/25 (0%)	2/2 (100%)	0/2 (0%)	0/2 (0%)	15/23 (65.2%)	0/23 (0%)	0/23 (0%)
docetaxel_pertuzumab_trastuzumab	L01CD02_L01FD02_L01FD01	5/12 (41.7%)	0/12 (0%)	0/12 (0%)	NA	NA	NA	5/12 (41.7%)	0/12 (0%)	0/12 (0%)
doxorubicine	L01DB01	14/33 (42.4%)	3/33 (9.1%)	5/33 (15.2%)	1/1 (100%)	0/1 (0%)	0/1 (0%)	13/32 (40.6%)	3/32 (9.4%)	5/32 (15.6%)
durvalumab	L01FF03	2/18 (11.1%)	1/18 (5.6%)	1/18 (5.6%)	NA	NA	NA	2/18 (11.1%)	1/18 (5.6%)	1/18 (5.6%)
fludarabine	L01BB05	13/65 (20%)	8/65 (12.3%)	9/65 (13.8%)	0/1 (0%)	0/1 (0%)	0/1 (0%)	13/64 (20.3%)	8/64 (12.5%)	9/64 (14.1%)
fluorouracil_irinotecan	L01BC02_L01CE02	2/17 (11.8%)	0/17 (0%)	0/17 (0%)	0/1 (0%)	0/1 (0%)	0/1 (0%)	2/16 (12.5%)	0/16 (0%)	0/16 (0%)
fluorouracil_irinotecan_oxaliplatine	L01BC02_L01CE02_L01XA03	14/39 (35.9%)	2/39 (5.1%)	2/39 (5.1%)	0/2 (0%)	0/2 (0%)	0/2 (0%)	14/37 (37.8%)	2/37 (5.4%)	2/37 (5.4%)
fluorouracil_mitomycine	L01BC02_L01DC03	6/31 (19.4%)	4/31 (12.9%)	1/31 (3.2%)	2/4 (50%)	1/4 (25%)	1/4 (25%)	4/27 (14.8%)	3/27 (11.1%)	0/27 (0%)
gemcitabine	L01BC05	29/45 (64.4%)	4/45 (8.9%)	6/45 (13.3%)	1/2 (50%)	0/2 (0%)	1/2 (50%)	28/43 (65.1%)	4/43 (9.3%)	5/43 (11.6%)
gemcitabine_paclitaxel_albumine_nano	L01BC05_L01CD01	8/29 (27.6%)	2/29 (6.9%)	3/29 (10.3%)	0/1 (0%)	0/1 (0%)	0/1 (0%)	8/28 (28.6%)	2/28 (7.1%)	3/28 (10.7%)
ipilimumab	L01FX04	2/28 (7.1%)	0/28 (0%)	2/28 (7.1%)	0/1 (0%)	0/1 (0%)	0/1 (0%)	2/27 (7.4%)	0/27 (0%)	2/27 (7.4%)
ipilimumab_nivolumab	L01FX04_L01FF01	8/262 (3.1%)	5/262 (1.9%)	16/262 (6.1%)	1/34 (2.9%)	0/34 (0%)	2/34 (5.9%)	7/228 (3.1%)	5/228 (2.2%)	14/228 (6.1%)
irinotecan	L01CE02	3/15 (20%)	0/15 (0%)	1/15 (6.7%)	0/1 (0%)	0/1 (0%)	0/1 (0%)	3/14 (21.4%)	0/14 (0%)	1/14 (7.1%)
melfalan	L01AA03	43/141 (30.5%)	41/141 (29.1%)	10/141 (7.1%)	6/15 (40%)	6/15 (40%)	2/15 (13.3%)	37/126 (29.4%)	35/126 (27.8%)	8/126 (6.3%)
methotrexaat	L01BA01	37/69 (53.6%)	28/69 (40.6%)	25/69 (36.2%)	2/2 (100%)	1/2 (50%)	1/2 (50%)	35/67 (52.2%)	27/67 (40.3%)	24/67 (35.8%)
methotrexaat_procarbazine	L01BA01_L01XB01	3/15 (20%)	1/15 (6.7%)	2/15 (13.3%)	1/1 (100%)	1/1 (100%)	1/1 (100%)	2/14 (14.3%)	0/14 (0%)	1/14 (7.1%)
mitomycine	L01DC03	12/133 (9%)	4/133 (3%)	30/133 (22.6%)	2/12 (16.7%)	1/12 (8.3%)	5/12 (41.7%)	10/121 (8.3%)	3/121 (2.5%)	25/121 (20.7%)
nivolumab	L01FF01	5/148 (3.4%)	4/148 (2.7%)	5/148 (3.4%)	1/21 (4.8%)	0/21 (0%)	2/21 (9.5%)	4/127 (3.1%)	4/127 (3.1%)	3/127 (2.4%)
oxaliplatine	L01XA03	2/36 (5.6%)	0/36 (0%)	0/36 (0%)	0/1 (0%)	0/1 (0%)	0/1 (0%)	2/35 (5.7%)	0/35 (0%)	0/35 (0%)
paclitaxel	L01CD01	14/48 (29.2%)	2/48 (4.2%)	5/48 (10.4%)	3/10 (30%)	0/10 (0%)	1/10 (10%)	11/38 (28.9%)	2/38 (5.3%)	4/38 (10.5%)
paclitaxel_trastuzumab	L01CD01_L01FD01	4/20 (20%)	0/20 (0%)	1/20 (5%)	NA	NA	NA	4/20 (20%)	0/20 (0%)	1/20 (5%)
panitumumab	L01FE02	0/25 (0%)	0/25 (0%)	4/25 (16%)	0/2 (0%)	0/2 (0%)	1/2 (50%)	0/23 (0%)	0/23 (0%)	3/23 (13%)
pembrolizumab	L01FF02	9/350 (2.6%)	6/350 (1.7%)	9/350 (2.6%)	0/34 (0%)	0/34 (0%)	4/34 (11.8%)	9/316 (2.8%)	6/316 (1.9%)	5/316 (1.6%)
rituximab	L01FA01	11/48 (22.9%)	6/48 (12.5%)	5/48 (10.4%)	3/7 (42.9%)	0/7 (0%)	0/7 (0%)	8/41 (19.5%)	6/41 (14.6%)	5/41 (12.2%)
vincristine	L01XA03	1/10 (10%)	0/10 (0%)	0/10 (0%)	NA	NA	NA	1/10 (10%)	0/10 (0%)	0/10 (0%)

## Sheet: Hepatic impairment
Compounds		Overall			Impaired hepatic functioning			Normal hepatic functioning
Description	ATC code	Neutropenia (n/N %)	Thrombocytopenia (n/N %)	Anemia (n/N %)	Neutropenia (n/N %)	Thrombocytopenia (n/N %)	Anemia (n/N %)	Neutropenia (n/N %)	Thrombocytopenia (n/N %)	Anemia (n/N %)
atezolizumab	L01FF05	0/12 (0%)	0/12 (0%)	0/12 (0%)	0/3 (0%)	0/3 (0%)	0/3 (0%)	0/9 (0%)	0/9 (0%)	0/9 (0%)
atezolizumab_bevacizumab	L01FF05_L01FG01	1/24 (4.2%)	3/24 (12.5%)	0/24 (0%)	1/23 (4.3%)	3/23 (13%)	0/23 (0%)	0/1 (0%)	0/1 (0%)	0/1 (0%)
azacitidine	L01BC07	11/15 (73.3%)	7/15 (46.7%)	9/15 (60%)	3/4 (75%)	3/4 (75%)	3/4 (75%)	8/11 (72.7%)	4/11 (36.4%)	6/11 (54.5%)
bendamustine_rituximab	L01AA09_L01FA01	7/19 (36.8%)	3/19 (15.8%)	3/19 (15.8%)	1/2 (50%)	1/2 (50%)	1/2 (50%)	6/17 (35.3%)	2/17 (11.8%)	2/17 (11.8%)
bevacizumab	L01FG01	6/123 (4.9%)	6/123 (4.9%)	2/123 (1.6%)	1/19 (5.3%)	0/19 (0%)	0/19 (0%)	5/104 (4.8%)	6/104 (5.8%)	2/104 (1.9%)
bevacizumab_capecitabine	L01FG01_L01BC06	5/26 (19.2%)	2/26 (7.7%)	2/26 (7.7%)	2/10 (20%)	2/10 (20%)	1/10 (10%)	3/16 (18.8%)	0/16 (0%)	1/16 (6.2%)
bevacizumab_capecitabine_oxaliplatine	L01FG01_L01BC06_L01XA03	15/66 (22.7%)	5/66 (7.6%)	8/66 (12.1%)	5/22 (22.7%)	0/22 (0%)	1/22 (4.5%)	10/44 (22.7%)	5/44 (11.4%)	7/44 (15.9%)
bevacizumab_fluorouracil_irinotecan	L01FG01_L01BC02_L01CE02	7/20 (35%)	0/20 (0%)	1/20 (5%)	5/8 (62.5%)	0/8 (0%)	1/8 (12.5%)	2/12 (16.7%)	0/12 (0%)	0/12 (0%)
bevacizumab_fluorouracil_irinotecan_oxaliplatine	L01FG01_L01BC02_L01CE02_L01XA03	17/35 (48.6%)	1/35 (2.9%)	3/35 (8.6%)	9/16 (56.2%)	0/16 (0%)	1/16 (6.2%)	8/19 (42.1%)	1/19 (5.3%)	2/19 (10.5%)
bevacizumab_paclitaxel	L01FG01_L01CD01	9/24 (37.5%)	4/24 (16.7%)	1/24 (4.2%)	8/18 (44.4%)	3/18 (16.7%)	1/18 (5.6%)	1/6 (16.7%)	1/6 (16.7%)	0/6 (0%)
bleomycine_cisplatine_etoposide	L01DC01_L01XA01_L01CB01	210/236 (89%)	27/236 (11.4%)	16/236 (6.8%)	42/46 (91.3%)	10/46 (21.7%)	7/46 (15.2%)	168/190 (88.4%)	17/190 (8.9%)	9/190 (4.7%)
bleomycine_dacarbazine_doxorubicine_vinblastine	L01DC01_L01AX04_L01DB01_L01CA01	16/22 (72.7%)	4/22 (18.2%)	2/22 (9.1%)	2/2 (100%)	0/2 (0%)	1/2 (50%)	14/20 (70%)	4/20 (20%)	1/20 (5%)
bortezomib	L01XG01	57/111 (51.4%)	63/111 (56.8%)	29/111 (26.1%)	12/23 (52.2%)	12/23 (52.2%)	8/23 (34.8%)	45/88 (51.1%)	51/88 (58%)	21/88 (23.9%)
bortezomib_cyclofosfamide	L01XG01_L01AA01	15/20 (75%)	15/20 (75%)	7/20 (35%)	2/2 (100%)	2/2 (100%)	2/2 (100%)	13/18 (72.2%)	13/18 (72.2%)	5/18 (27.8%)
brentuximab vedotin	L01FX05	6/17 (35.3%)	4/17 (23.5%)	4/17 (23.5%)	1/3 (33.3%)	0/3 (0%)	0/3 (0%)	5/14 (35.7%)	4/14 (28.6%)	4/14 (28.6%)
busulfan_fludarabine	L01AB01_L01BB05	11/11 (100%)	11/11 (100%)	8/11 (72.7%)	4/4 (100%)	4/4 (100%)	4/4 (100%)	7/7 (100%)	7/7 (100%)	4/7 (57.1%)
capecitabine_cetuximab_cisplatine	L01BC06_L01FE01_L01XA01	5/18 (27.8%)	1/18 (5.6%)	0/18 (0%)	1/1 (100%)	0/1 (0%)	0/1 (0%)	4/17 (23.5%)	1/17 (5.9%)	0/17 (0%)
capecitabine_cisplatine_epirubicine	L01BC06_L01XA01_L01DB03	31/77 (40.3%)	3/77 (3.9%)	2/77 (2.6%)	5/7 (71.4%)	1/7 (14.3%)	1/7 (14.3%)	26/70 (37.1%)	2/70 (2.9%)	1/70 (1.4%)
capecitabine_epirubicine_oxaliplatine	L01BC06_L01DB03_L01XA03	5/24 (20.8%)	0/24 (0%)	2/24 (8.3%)	1/1 (100%)	0/1 (0%)	0/1 (0%)	4/23 (17.4%)	0/23 (0%)	2/23 (8.7%)
capecitabine_mitomycine	L01BC06_L01DC03	2/33 (6.1%)	1/33 (3%)	1/33 (3%)	0/4 (0%)	0/4 (0%)	0/4 (0%)	2/29 (6.9%)	1/29 (3.4%)	1/29 (3.4%)
capecitabine_oxaliplatine	L01BC06_L01XA03	8/164 (4.9%)	7/164 (4.3%)	3/164 (1.8%)	3/35 (8.6%)	1/35 (2.9%)	0/35 (0%)	5/129 (3.9%)	6/129 (4.7%)	3/129 (2.3%)
carboplatine	L01XA02	10/55 (18.2%)	9/55 (16.4%)	4/55 (7.3%)	4/15 (26.7%)	2/15 (13.3%)	1/15 (6.7%)	6/40 (15%)	7/40 (17.5%)	3/40 (7.5%)
carboplatine_etoposide	L01XA02_L01CB01	25/38 (65.8%)	18/38 (47.4%)	10/38 (26.3%)	8/10 (80%)	7/10 (70%)	4/10 (40%)	17/28 (60.7%)	11/28 (39.3%)	6/28 (21.4%)
carboplatine_etoposide_ifosfamide_rituximab	L01XA02_L01CB01_L01AA06_L01FA01	7/10 (70%)	7/10 (70%)	4/10 (40%)	3/3 (100%)	3/3 (100%)	2/3 (66.7%)	4/7 (57.1%)	4/7 (57.1%)	2/7 (28.6%)
carboplatine_gemcitabine	L01XA02_L01BC05	21/35 (60%)	15/35 (42.9%)	15/35 (42.9%)	2/5 (40%)	2/5 (40%)	2/5 (40%)	19/30 (63.3%)	13/30 (43.3%)	13/30 (43.3%)
carboplatine_paclitaxel	L01XA02_L01CD01	250/691 (36.2%)	70/691 (10.1%)	66/691 (9.6%)	46/106 (43.4%)	11/106 (10.4%)	16/106 (15.1%)	204/585 (34.9%)	59/585 (10.1%)	50/585 (8.5%)
carboplatine_paclitaxel_pertuzumab_trastuzumab	L01XA02_L01CD01_L01FF02_L01FD01	4/11 (36.4%)	1/11 (9.1%)	3/11 (27.3%)	1/2 (50%)	0/2 (0%)	2/2 (100%)	3/9 (33.3%)	1/9 (11.1%)	1/9 (11.1%)
carboplatine_pembrolizumab_pemetrexed	L01XA02_L01FF02_L01BA04	7/18 (38.9%)	4/18 (22.2%)	3/18 (16.7%)	2/3 (66.7%)	1/3 (33.3%)	1/3 (33.3%)	5/15 (33.3%)	3/15 (20%)	2/15 (13.3%)
carboplatine_pemetrexed	L01XA02_L01BA04	26/66 (39.4%)	16/66 (24.2%)	11/66 (16.7%)	5/10 (50%)	3/10 (30%)	1/10 (10%)	21/56 (37.5%)	13/56 (23.2%)	10/56 (17.9%)
carfilzomib	L01XG02	8/10 (80%)	8/10 (80%)	0/10 (0%)	NA	NA	NA	8/10 (80%)	8/10 (80%)	0/10 (0%)
carmustine_cytarabine_etoposide_melfalan	L01AD01_L01BC01_L01CB01_L01AA03	25/29 (86.2%)	25/29 (86.2%)	15/29 (51.7%)	3/4 (75%)	3/4 (75%)	3/4 (75%)	22/25 (88%)	22/25 (88%)	12/25 (48%)
carmustine_cytarabine_etoposide_methotrexaat	L01AD01_L01BC01_L01CB01_L01BA01	12/12 (100%)	12/12 (100%)	6/12 (50%)	2/2 (100%)	2/2 (100%)	1/2 (50%)	10/10 (100%)	10/10 (100%)	5/10 (50%)
carmustine_cytarabine_methotrexaat_teniposide	L01AD01_L01BC01_L01BA01_L01CB02	20/20 (100%)	19/20 (95%)	8/20 (40%)	5/5 (100%)	5/5 (100%)	2/5 (40%)	15/15 (100%)	14/15 (93.3%)	6/15 (40%)
carmustine_etoposide_methotrexaat	L01AD01_L01CB01_L01BA01	10/13 (76.9%)	6/13 (46.2%)	4/13 (30.8%)	2/3 (66.7%)	1/3 (33.3%)	1/3 (33.3%)	8/10 (80%)	5/10 (50%)	3/10 (30%)
carmustine_methotrexaat_teniposide	L01AD01_L01BA01_L01CB02	14/15 (93.3%)	7/15 (46.7%)	4/15 (26.7%)	6/6 (100%)	3/6 (50%)	2/6 (33.3%)	8/9 (88.9%)	4/9 (44.4%)	2/9 (22.2%)
cemiplimab	L01FF06	0/10 (0%)	0/10 (0%)	0/10 (0%)	NA	NA	NA	0/10 (0%)	0/10 (0%)	0/10 (0%)
cetuximab	L01FE01	4/121 (3.3%)	1/121 (0.8%)	4/121 (3.3%)	0/17 (0%)	0/17 (0%)	0/17 (0%)	4/104 (3.8%)	1/104 (1%)	4/104 (3.8%)
cisplatine	L01XA01	133/989 (13.4%)	55/989 (5.6%)	56/989 (5.7%)	15/104 (14.4%)	8/104 (7.7%)	10/104 (9.6%)	118/885 (13.3%)	47/885 (5.3%)	46/885 (5.2%)
cisplatine_cyclofosfamide_doxorubicine	L01XA01_L01AA01_L01DB01	4/11 (36.4%)	0/11 (0%)	0/11 (0%)	3/5 (60%)	0/5 (0%)	0/5 (0%)	1/6 (16.7%)	0/6 (0%)	0/6 (0%)
cisplatine_cytarabine_etoposide_ifosfamide_methotrexaat	L01XA01_L01BC01_L01CB01_L01AA06_L01BA01	11/11 (100%)	11/11 (100%)	6/11 (54.5%)	2/2 (100%)	2/2 (100%)	1/2 (50%)	9/9 (100%)	9/9 (100%)	5/9 (55.6%)
cisplatine_cytarabine_etoposide_ifosfamide_methotrexaat_rituximab	L01XA01_L01BC01_L01CB01_L01AA06_L01BA01_L01FA01	10/10 (100%)	10/10 (100%)	5/10 (50%)	1/1 (100%)	1/1 (100%)	0/1 (0%)	9/9 (100%)	9/9 (100%)	5/9 (55.6%)
cisplatine_etoposide	L01XA01_L01CB01	117/132 (88.6%)	27/132 (20.5%)	24/132 (18.2%)	24/27 (88.9%)	4/27 (14.8%)	0/27 (0%)	93/105 (88.6%)	23/105 (21.9%)	24/105 (22.9%)
cisplatine_gemcitabine	L01XA01_L01BC05	50/112 (44.6%)	24/112 (21.4%)	14/112 (12.5%)	18/38 (47.4%)	8/38 (21.1%)	7/38 (18.4%)	32/74 (43.2%)	16/74 (21.6%)	7/74 (9.5%)
cisplatine_paclitaxel	L01XA01_L01CD01	16/20 (80%)	5/20 (25%)	5/20 (25%)	4/5 (80%)	2/5 (40%)	2/5 (40%)	12/15 (80%)	3/15 (20%)	3/15 (20%)
cisplatine_pemetrexed	L01XA01_L01BA04	21/72 (29.2%)	6/72 (8.3%)	7/72 (9.7%)	2/9 (22.2%)	1/9 (11.1%)	0/9 (0%)	19/63 (30.2%)	5/63 (7.9%)	7/63 (11.1%)
cyclofosfamide	L01AA01	64/184 (34.8%)	61/184 (33.2%)	29/184 (15.8%)	6/37 (16.2%)	5/37 (13.5%)	4/37 (10.8%)	58/147 (39.5%)	56/147 (38.1%)	25/147 (17%)
cyclofosfamide_docetaxel	L01AA01_L01CD02	10/16 (62.5%)	1/16 (6.2%)	1/16 (6.2%)	3/4 (75%)	0/4 (0%)	0/4 (0%)	7/12 (58.3%)	1/12 (8.3%)	1/12 (8.3%)
cyclofosfamide_docetaxel_epirubicine_fluorouracil	L01AA01_L01CD02_L01DB03_L01BC02	122/202 (60.4%)	9/202 (4.5%)	5/202 (2.5%)	14/25 (56%)	1/25 (4%)	2/25 (8%)	108/177 (61%)	8/177 (4.5%)	3/177 (1.7%)
cyclofosfamide_doxorubicine	L01AA01_L01DB01	75/119 (63%)	21/119 (17.6%)	16/119 (13.4%)	15/26 (57.7%)	5/26 (19.2%)	7/26 (26.9%)	60/93 (64.5%)	16/93 (17.2%)	9/93 (9.7%)
cyclofosfamide_doxorubicine_paclitaxel	L01AA01_L01DB01_L01CD01	10/52 (19.2%)	3/52 (5.8%)	2/52 (3.8%)	0/5 (0%)	1/5 (20%)	0/5 (0%)	10/47 (21.3%)	2/47 (4.3%)	2/47 (4.3%)
cyclofosfamide_doxorubicine_rituximab_vincristine	L01AA01_L01DB01_L01FA01_L01CA02	112/163 (68.7%)	36/163 (22.1%)	29/163 (17.8%)	31/42 (73.8%)	12/42 (28.6%)	9/42 (21.4%)	81/121 (66.9%)	24/121 (19.8%)	20/121 (16.5%)
cyclofosfamide_epirubicine_fluorouracil	L01AA01_L01DB03_L01BC02	17/32 (53.1%)	3/32 (9.4%)	1/32 (3.1%)	1/5 (20%)	0/5 (0%)	0/5 (0%)	16/27 (59.3%)	3/27 (11.1%)	1/27 (3.7%)
cyclofosfamide_fludarabine	L01AA01_L01BB05	24/24 (100%)	24/24 (100%)	17/24 (70.8%)	6/6 (100%)	6/6 (100%)	5/6 (83.3%)	18/18 (100%)	18/18 (100%)	12/18 (66.7%)
cyclofosfamide_fludarabine_rituximab	L01AA01_L01BB05_L01FA01	5/11 (45.5%)	3/11 (27.3%)	2/11 (18.2%)	NA	NA	NA	5/11 (45.5%)	3/11 (27.3%)	2/11 (18.2%)
cyclofosfamide_rituximab_vincristine	L01AA01_L01FA01_L01CA02	11/35 (31.4%)	2/35 (5.7%)	2/35 (5.7%)	1/4 (25%)	0/4 (0%)	0/4 (0%)	10/31 (32.3%)	2/31 (6.5%)	2/31 (6.5%)
cytarabine_daunorubicine_idarubicine	L01BC01_L01DB02_L01DB06	11/11 (100%)	11/11 (100%)	11/11 (100%)	4/4 (100%)	4/4 (100%)	4/4 (100%)	7/7 (100%)	7/7 (100%)	7/7 (100%)
dacarbazine	L01AB01	3/20 (15%)	1/20 (5%)	1/20 (5%)	0/2 (0%)	0/2 (0%)	0/2 (0%)	3/18 (16.7%)	1/18 (5.6%)	1/18 (5.6%)
docetaxel	L01CD02	28/93 (30.1%)	3/93 (3.2%)	5/93 (5.4%)	4/19 (21.1%)	0/19 (0%)	2/19 (10.5%)	24/74 (32.4%)	3/74 (4.1%)	3/74 (4.1%)
docetaxel_fluorouracil_oxaliplatine	L01CD02_L01BC02_L01XA03	17/25 (68%)	0/25 (0%)	0/25 (0%)	1/1 (100%)	0/1 (0%)	0/1 (0%)	16/24 (66.7%)	0/24 (0%)	0/24 (0%)
docetaxel_pertuzumab_trastuzumab	L01CD02_L01FD02_L01FD01	5/12 (41.7%)	0/12 (0%)	0/12 (0%)	2/6 (33.3%)	0/6 (0%)	0/6 (0%)	3/6 (50%)	0/6 (0%)	0/6 (0%)
doxorubicine	L01DB01	14/33 (42.4%)	3/33 (9.1%)	5/33 (15.2%)	5/8 (62.5%)	3/8 (37.5%)	4/8 (50%)	9/25 (36%)	0/25 (0%)	1/25 (4%)
durvalumab	L01FF03	2/18 (11.1%)	1/18 (5.6%)	1/18 (5.6%)	0/1 (0%)	0/1 (0%)	0/1 (0%)	2/17 (11.8%)	1/17 (5.9%)	1/17 (5.9%)
fludarabine	L01BB05	13/65 (20%)	8/65 (12.3%)	9/65 (13.8%)	4/21 (19%)	2/21 (9.5%)	2/21 (9.5%)	9/44 (20.5%)	6/44 (13.6%)	7/44 (15.9%)
fluorouracil_irinotecan	L01BC02_L01CE02	2/17 (11.8%)	0/17 (0%)	0/17 (0%)	0/5 (0%)	0/5 (0%)	0/5 (0%)	2/12 (16.7%)	0/12 (0%)	0/12 (0%)
fluorouracil_irinotecan_oxaliplatine	L01BC02_L01CE02_L01XA03	14/39 (35.9%)	2/39 (5.1%)	2/39 (5.1%)	8/15 (53.3%)	1/15 (6.7%)	1/15 (6.7%)	6/24 (25%)	1/24 (4.2%)	1/24 (4.2%)
fluorouracil_mitomycine	L01BC02_L01DC03	6/31 (19.4%)	4/31 (12.9%)	1/31 (3.2%)	1/3 (33.3%)	0/3 (0%)	0/3 (0%)	5/28 (17.9%)	4/28 (14.3%)	1/28 (3.6%)
gemcitabine	L01BC05	29/45 (64.4%)	4/45 (8.9%)	6/45 (13.3%)	15/18 (83.3%)	2/18 (11.1%)	2/18 (11.1%)	14/27 (51.9%)	2/27 (7.4%)	4/27 (14.8%)
gemcitabine_paclitaxel	L01BC05_L01CD01	8/29 (27.6%)	2/29 (6.9%)	3/29 (10.3%)	3/10 (30%)	0/10 (0%)	0/10 (0%)	5/19 (26.3%)	2/19 (10.5%)	3/19 (15.8%)
ipilimumab	L01FX04	2/28 (7.1%)	0/28 (0%)	2/28 (7.1%)	0/4 (0%)	0/4 (0%)	1/4 (25%)	2/24 (8.3%)	0/24 (0%)	1/24 (4.2%)
ipilimumab_nivolumab	L01FX04_L01FF01	8/262 (3.1%)	5/262 (1.9%)	16/262 (6.1%)	2/61 (3.3%)	1/61 (1.6%)	5/61 (8.2%)	6/201 (3%)	4/201 (2%)	11/201 (5.5%)
irinotecan	L01CE02	3/15 (20%)	0/15 (0%)	1/15 (6.7%)	1/8 (12.5%)	0/8 (0%)	0/8 (0%)	2/7 (28.6%)	0/7 (0%)	1/7 (14.3%)
melfalan	L01AA03	43/141 (30.5%)	41/141 (29.1%)	10/141 (7.1%)	7/11 (63.6%)	7/11 (63.6%)	1/11 (9.1%)	36/130 (27.7%)	34/130 (26.2%)	9/130 (6.9%)
methotrexaat	L01BA01	37/69 (53.6%)	28/69 (40.6%)	25/69 (36.2%)	11/14 (78.6%)	8/14 (57.1%)	6/14 (42.9%)	26/55 (47.3%)	20/55 (36.4%)	19/55 (34.5%)
methotrexaat_procarbazine	L01BA01_L01XB01	3/15 (20%)	1/15 (6.7%)	2/15 (13.3%)	0/1 (0%)	0/1 (0%)	0/1 (0%)	3/14 (21.4%)	1/14 (7.1%)	2/14 (14.3%)
mitomycine	L01DC03	12/133 (9%)	4/133 (3%)	30/133 (22.6%)	1/12 (8.3%)	0/12 (0%)	4/12 (33.3%)	11/121 (9.1%)	4/121 (3.3%)	26/121 (21.5%)
nivolumab	L01FF01	5/148 (3.4%)	4/148 (2.7%)	5/148 (3.4%)	1/19 (5.3%)	2/19 (10.5%)	1/19 (5.3%)	4/129 (3.1%)	2/129 (1.6%)	4/129 (3.1%)
oxaliplatine	L01XA03	2/36 (5.6%)	0/36 (0%)	0/36 (0%)	1/7 (14.3%)	0/7 (0%)	0/7 (0%)	1/29 (3.4%)	0/29 (0%)	0/29 (0%)
paclitaxel	L01CD01	14/48 (29.2%)	2/48 (4.2%)	5/48 (10.4%)	8/25 (32%)	1/25 (4%)	3/25 (12%)	6/23 (26.1%)	1/23 (4.3%)	2/23 (8.7%)
paclitaxel_trastuzumab	L01CD01_L01FD01	4/20 (20%)	0/20 (0%)	1/20 (5%)	1/4 (25%)	0/4 (0%)	0/4 (0%)	3/16 (18.8%)	0/16 (0%)	1/16 (6.2%)
panitumumab	L01FE02	0/25 (0%)	0/25 (0%)	4/25 (16%)	0/19 (0%)	0/19 (0%)	3/19 (15.8%)	0/6 (0%)	0/6 (0%)	1/6 (16.7%)
pembrolizumab	L01FF02	9/350 (2.6%)	6/350 (1.7%)	9/350 (2.6%)	1/49 (2%)	1/49 (2%)	0/49 (0%)	8/301 (2.7%)	5/301 (1.7%)	9/301 (3%)
rituximab	L01FA01	11/48 (22.9%)	6/48 (12.5%)	5/48 (10.4%)	2/15 (13.3%)	2/15 (13.3%)	3/15 (20%)	9/33 (27.3%)	4/33 (12.1%)	2/33 (6.1%)
vincristine	L01XA03	1/10 (10%)	0/10 (0%)	0/10 (0%)	0/1 (0%)	0/1 (0%)	0/1 (0%)	1/9 (11.1%)	0/9 (0%)	0/9 (0%)
